# Supplementary material for: The Association of Periodontitis and Peripheral Arterial Occlusive Disease—A Systematic Review
Source: Int J Mol Sci. 2019 Jun 15;20(12):2936. doi: 10.3390/ijms20122936 (PMC6627595; doi:10.3390/ijms20122936)
Supplement: Supplementary file 1 [file ijms-20-02936-s001.zip]

Archive with 1 entries (1 files):
- supplementary Tab. 1.xlsx
