# Supplementary material for: The Association of Periodontitis and Peripheral Arterial Occlusive Disease—A Systematic Review
Source: Int J Mol Sci. 2019 Jun 15;20(12):2936. doi: 10.3390/ijms20122936 (PMC6627595; doi:10.3390/ijms20122936)
Supplement: Supplementary file 1 [file ijms-20-02936-s001.zip › supplementary Tab. 1.xlsx]

## Sheet: Tabelle1
	Table 1
	Significant results - association between PD/tooth lost and PAD
No	author	year	journal	study design	observation period	study population					study aim/hypothesis	definition of PAD	definition of periodontitis	study results	limitations
						n	male	female	age range	(ethnicity)
1	Yang S et al.	2018	BMC Cardiovascular Disorders	systematic review and meta-analysis	February 2018	4.307 participants 273 hits 12 studies selected for detailed analysis 7 studies included					To assess the stregth of the association between PAD and periodontitis	(1) ankle brachial index (ABI) or (2) angiographis findings or clinical symptoms	by the International Workshop for the Classification of Periodontal Disease or by self- report using questionares or clinical diagnosis by a periodontist	significantly increased risk of PD in PAD patients compared with non-PAD patients (RR = 1.70, 95% CI = 1.25–2.29, P = 0.01). PAD patients also had more missing teeth than non-PAD participants (WMD = 3.75, 95% CI = 1.31–6.19, P = 0.003
2	M. Unlu Calapkorur et al.	2017	Journal of Periodontel Research	cross-sectional study single center	Sept. 2014-Feb. 2015	60 40 PAD 20 control	50 32 PAD 18 control	10 8 PAD 2 control	60.45 ± 9.94 PAD 57,4 ± 11,1 control		Evaluation of relationship between PAD and periodontel disease by examing the inflammatory cytokine levels	ABI (Ability-Automatic Ankle Brachial Index System (Huntleigh Healthcare ) ABI ≤ 0.9 -> PAD ABI > 1.0 -> no PAD (control group) + modified version of Rose Questionnaire and the PAD assessment scale + biochemical analysis	clinical assessment: plaque index, gingival index, bleeding on probing (BOP), probing depth and clinical attachment loss chronic priodontitis: presence of at least five teeth with probing depth ≥ 5mm attachment loss ≥ 2mm presence of BOP 30% radiographic bone loss	After adjustment for confounding factors (age, gender, diabetes, hypertension, body mass index) periodontitis raised the odds ratio for having PAD to 5.842
3	Munoz-Torres FJ et al.	2017	J ournal of Clinical Periodontology	cohort study retrospective longitudinal multicenter-study Nurse's Health Study (NHS)	1992-2008, 16 years follow up	79663	none	79663	30-55		Relationship between tooth loss and PAD in women	every two years questionary -> self reported PAD reviewed by experts -> classified as PAD if they: underwent revascularisation or amputaion for atherosclerotic peripheral artery occlusion in a lower limb, angiogram or doppler ultrasound ≥50% obstruction of at least one artery plus symptoms in the ipsilat. limb, ABI ≤ 0.9, or definite physician's diagnosis of PAD in the medical record	every two years questionary -> self-reported number of teeth	significant longitudinal association between recent tooth loss and PAD among women (HR = 1.31 95% CI: 1.00–1.71)	no adjustment for smoking only women
4	Ahn Y-B et al.	2016	Atherosclerosis	cross sectional retropective KoGES_CAVAS study	2010-2014	1.343 72 PAD 1271 none PAD	501 28 PAD 473 none PAD	842 44 PAD 798 none PAD	> 40 years a	Korean adults	Evaluation of the association of perodontitis with the development of early atherosclerotic vascular disease in Korean adults	ABI < 1.0 -> PAD Subclinical atherosclerosis carotid IMT ≥ 0.754 mm	Periodontitis status was classified using the Centers for Disease Control/American Association of Periodontology (CDC/AAP) guidelines using radiographic alveolar bone loss normal (no or mild): RABL < 4 mm moderate: RABL ≥ 4 mm severe: RABL ≥ 6 mm	severe periodontitis was associated with PAD after adjustment for the confounders (OR = 2.03; 95% CI: 1.05-3.93)
5	Soto-Barreras U et al.	2013	J Periodontol	case-control study prospective single center	Jan 2009 - June 2011	520 screened 30 PAD 30 control					Evaluation of the possible clinical and microbiologic association between PAD and periodontitis and dental caries.	Ankle-branchial index (ABI). Patients who had an ABI value of ≤ 0.9 in either leg were categorized as having PAD (0.40 to 0.90 is mild-to-moderate PAD, <0.4 is severe PAD), and patients with an ABI value >0.90 were considered normal.	Clinical attachment loss (AL); probing depth; decayed, missing, and filled teeth (DMFT) index; (and C-reactive protein (CRP) levels were evaluated)	Patients with ≥30% AL ≥4 mm had six-fold increased risk of having PAD (odds ratio = 8.18; 95% confidence interval = 1.21 to 35.23; P = 0.031). There was statistical difference in the CRP (P = 0.0413) and DMFT index (P = 0.0002), with elevated number of missing teeth (P = 0.0459) in the PAD group compared with the control group.
6	Chen Y.-W. et al.	2008	Eur J Vasc Endovasc Surg	case-control study retrospective single center	not reported	57 25 PAD 32 control	21 PAD 28 control	4 PAD 4 control	67.6 ± 10 PAD 63.1 ± 10 control	Japanese adults	Evaluation whether periodontitis was associated with peripheral arterial disease	PAD was diagnosed based on clinical symptoms, ABI and angiographic findings. The stage of disease was described as Fontaine grade based on clinical symptoms. ABI ranged from 0 to 0.7, mean 0.54. All patients had TASC type C or type D lesions and underwent bypass surgery (rather than endovascular treatment), and a tissue sample from the anastomotic site (anterior wall) was obtained for PCR analysis	Periodontal probing depth (PD) and clinical attachment level (CAL) were recorded at 6 points of each tooth. The definition of periodontitis was modified from the Atherosclerosis Risk in Com- munities (ARIC) dental examinations described by Beck et al 2001	After adjusting for age, gender, diabetes and smoking , priodontitis increased 5-fold the risk of having PAD (odds ratio=5.45, 95% CI: 1.57-18.89)
7	Lu B et al.	2008	Atherosclerosis	cross-sectional (National Health and Nutrition Examination Survey (NHANES))	1999-2002	3.585 172 PAD	1.881 89 PAD	1.704 83 PAD	69,7 PAD 56,6 none PAD		Evaluation of the relationship of periodontal disease to Peripheral vascular disease (PVD = PAD)	ankle brachial index (ABI) < 0.9	periodontal attachment loss (PAL) was grouped into four categories (1) 0% (2) 1-15% (3) 16-33% (4) > 33%	PD was significantly associated with PAD with an odds ratio (OR) of over 2 in men and women
8	Molloy J et al.	2004	J. Clin. Periodontol.	case-control study retrospective single center		2.006 mild PD 1530 moderate PD 411 severe PD 65	mild PD 744 moderate PD 228 severe PD 41	mild PD 786 moderate PD 183 severe PD 24	50-92 mild 64,9 moderate 65,7 severe 63,1		To look at an association between periodontal disease (PD) and various systemic medical conditions and tobacco use	Evaluated by questionaire	evaluation of the full set of periapical radiographs from every patient on a radiographic viewing screen. The patient’s chart number, the percentage bone loss and number of missing teeth were recorded. A patient’s bone loss was rated as either mild (0–25%), moderate (26–50%) or severe (>50%).	After adjusting for age, sex, diabetes and smoking (yes/no) status, seven conditions were significantly (p50.0003–0.04) related to bone loss or number of missing teeth (vascular disease, heart surgery, vascular surgery, heart attack, thyroid problems, arthritis, stomach ulcers)
9	Hung HC et al.	2003	Circulation	prospective cohort study (The Health Professionals Follow-up Study)	12 year follow up	45.136 342 PAD	45136 342 PAD	none	40-75		To assess whether there is an association between poor oral health and coronary heart disease or stroke and PAD	(1) ankle-brachial systolic pressure index < 0.80, (2) medical or surgical treatment for PAD, (3) angiogram or doppler ultrasonic reports of 50% narrowing of the femoral or popliteal arteries, or (4) reported symptoms and positive diagnosis made by physicians. If any of the above were documented, the patient was confirmed as a definite PAD case.	The questions on remaining number of teeth and history of periodontal disease were asked in 1986. Starting in 1988, participants reported the number of teeth lost and periodontal disease diagnosed in the previous 2 years on biennial questionnaires.	tooth loss caused by PD was significantly associated with elevated risk of PAD (relative risk (RR) for history of PD: 1.41, RR for any tooth loss during follow-up: 1.39, after controlling for traditional risk factors of cardiovascular disease)	only men
10	Bloemenkamp D et al.	2002	The Amarican Journal of Medicine	multicenter case-control study population-based (Risk of Arterial Thrombosis In relation to Oral Contraceptives - RATIO Study)	1990-1999	212 PAD 475 control	none	212 PAD 475 control	48 ± 7 PAD 45 ± 8,1 control		Investigation of traditional and novel risk factors (homocysteine and CRP, and exposure infections) for peripheral arteriel disease in young women	Peripheral arterial disease was angiographically confirmed if a stenotic lesion (more than 50% reduction of the lumen) was present in at least one major peripheral artery.	standardized questionnaire (and provided blood samples)	Significant association between CRP-levels/peridontitis and peripheral arteriel disease in women OR CRP 3,9 (1,8-8,5) OR periodontitis 3,0 (1,4-6,3)	only women
11	Mendez M et al.	1998	The American Journal of Surgery	longitudinal study DLS cohort (Dental Longitudinal Study)	25 to 30 years follow up	1.110 80 PAD 1030 control	1.110 80 PAD 1030 control	none	none PAD: 44,2 (23-80) PAD: 42,7 (29-62)		Investigation of the association between periodontal disease and PAD	PAD was defined as one or more of the following: (1) intermittent claudication (IC); (2) extracranial cerebrovascular disease; (3) atherosclerosis (including aortic, renal, and mesenteric disease); and (4) arterial embolism and thrombosis.	The loss of tooth supporting alveolar bone was estimated from full mouth intraoral periapical radiographs exposed at baseline (Feldmann RS et al 1986) Significant periodontal disease was considered present if the mean whole mouth alveolar bone loss was > 20%	Compared with controls, subjects with clinically significant periodontal disease at baseline had 2.27 increment in the risk of developing PAD (95% CI 1.32-3,9, p value 0,003)	only men
	Table 2
	Pathomechanism of periodontitis-induced PAD
No	author	year	journal	study design	observation period	study population					study aim/hypothesis	definition of PAD	definition of periodontitis	study results	limitations
						n	male	female	age range	(ethnicity)
1	Nishida E et al.	2016	Mediators of Inflammation	single center human aortic endothelia cells from Lonza CC-2535, Tokyo, Japan							investigation of the atherosclerotic-onset mechanism using human aortic endothelial cells stimulated by serum amyloid A in vitro	none	none	periodontitis -> induces serum amyloid A (SAA) in the liver and peripheral blood (animal-study) -> SAA leads to upregulation of atherosclerosis correlatetd genes via TLR2 stimulation conclusion: SAA might be a prdictive risk marker for atherosklerosis onset in patients with periodontitis
2	Armingohar Z et al.	2015	J. Microbiol.	case-control single-center prospection		72 35 with VD + CP 37 with VD - CP	29/30	6/7	51.3-85.0 / 55.4-84.8	scandinavian	Are IL-10 polymorphisms associated with Chronic Periodontitis (CP) in patients with vascular disease?	surgical treatment for abdominal aneurysm repair, carotid or femoral endarteriectomy or PTA of femoral arteries	clinical oral examination (Armingohar Z et al 2014) -> two groups 1. VD and CP 2. VD without CP	indipendent association of genetic polymorphisms in the IL-10 gene locus with CP in patients with VD
3	Figuero E et al.	2014	J. Periodontol	consecutive single center	Dec. 2006 - May 2009	70 PAD 42 of PAD were oral examined					Quantification of periodontal pathogens in vascular, blood and subgingival samples	The indication for surgery was symptomatic manifestations of CVD, either peripheral vascular disease coming from the carotid (n = 35) or other peripheral artery (n = 26), or AAAs (n = 9)	data on number of teeth, bleeding on probing (BOP), suppuration, probing depth, mobility, and furcation involvement were collected	Results may support the hypothesis of a translocation of periodontal pathogens from subgingival microbiota to the bloodstream and then to atheromatous plaques in carotid or other peripheral arteries	Because the main inclusion criterion was for patients to undergo angioplastic surgery, periodontal examination could only be performed 1 to 2 months postoperatively, once the patients were recovered
4	Armingohar Z et al.	2014	J. Microbiol.	case control study prospective single center		40 (30 with and 10 without CP)	25 / 8 (with / without CP)	5 / 2 (with / withou CP)	48.9-85.0		Bacterial DNA in vascular biopsies (abdominal aortic aneurysms, atherosc. carotid and common femoral arteries) of patients with and without CP	patients were recruited at the Department of Vascular Surgery, Oslo Universityy Hospital, Aker, Oslo, Norway) when scheduled for vascular surgery (abdominal aortic aneurysm, carotid or femoral arterial endarteriektomy)	Diagnosis of CP was based on the classification system of the American Academy of Periodontology (Armitage GC et al 2004)	A higher bacterial load and a more diverse colonization were detected in VD lesions of CP patients compared to controls.	Mixture of VD-Patients - not only PAD
5	Li X et al.	2011	J Clin Periodontol	prospective radomized case- control study single center	3 months	50 25 treatment 25 controls					Investigation the effect of periodontal treatment on circulating progenitor cells (CPC) count and vascular endothelial function.	Peripheral vascular endothelial function was evaluated using PAT index as described previously (Bonetti et al. 2004). In brief, after overnight fasting, PAT signals were measured by the Endo-PAT 2000 device (Itamar Medi- cal, Caesarea, Israel) on the tip of mid- dle fingers of each subject’s hand	periodontal examination between November 2007 and April 2008 as described in Li et al. 2009	Treatment of perodontitis has neutral effects on peripheral endothelial function but significantly decreases circulating CD34+ cell count	only prestage criteria for PAD!
6	Choi et al.	2002	J. Dent. Res.	exploratory clinical trail case-control retrospective	not reported	6 PAD + PD 9 PAD - PD	6 6	none 3	57-73 53-75		To evaluate the T cell immune responses against P. gingivalis hsp60 in patients with atherosclerosis	Arteriosclerosis obliterans of left, right or both superficial femoral artery	Patients with atherosclerosis were examined for systemic and periodontal diseases, including laboratory profiles.	CD4+ / CD8+ T cells producing Th-1 and Th-2 cytokines T cells could be isolated from atheromas. P. gingivalis hsp60 (GroEL) may be involved in the immunopathologic process of atherosclerosis	very low n + heterogene subjects no clear definition of PAD and periodontitis described
